# Supplementary material for: Detection of Porcine Circovirus Type 2a and Pasteurella multocida Capsular Serotype D in Growing Pigs Suffering from Respiratory Disease
Source: Vet Sci. 2022 Sep 27;9(10):528. doi: 10.3390/vetsci9100528 (PMC9607208; doi:10.3390/vetsci9100528)
Supplement: Supplementary file 1 [file vetsci-09-00528-s001.zip]

Archive with 1 entries (1 files):
- vetsci-1874522-Supplementary files R 2022.9.26.pdf
